# Supplementary material for: Environmental Circulation of Aspergillus fumigatus With Reduced Susceptibility to Agricultural Triazole in Brazil: Clonal Dissemination of Potentially Resistant Genotypes
Source: Mycoses. 2026 Apr 27;69:e70179. doi: 10.1111/myc.70179 (PMC13112329; doi:10.1111/myc.70179)
Supplement: Supplementary file 1 — Table S1: Metadata of air sampled Aspergillus fumigatus isolates. [file MYC-69-e70179-s001.xlsx]

## Sheet: Página1
Strain ID	Sample source	Place of collection	Approximate location of the collections	Date of collection (DD-MM-YYYY)	Species identification
CMMS 340	Air	Campo Grande city ,Mato Grosso do Sul state , Brazil	20.5097 S 54.6764 W	2024-04-09	Aspergillus fumigatus
CMMS 341	Air	Campo Grande city ,Mato Grosso do Sul state , Brazil	20.5097 S 54.6764 W	2024-04-09	Aspergillus fumigatus
CMMS 342	Air	Campo Grande city ,Mato Grosso do Sul state , Brazil	20.5097 S 54.6764 W	2024-04-09	Aspergillus fumigatus
CMMS 343	Air	Campo Grande city ,Mato Grosso do Sul state , Brazil	20.5208 S 54.6647 W	2024-04-24	Aspergillus fumigatus
CMMS 344	Air	Campo Grande city ,Mato Grosso do Sul state , Brazil	20.5208 S 54.6647 W	2024-04-24	Aspergillus fumigatus
