# Supplementary material for: Environmental Circulation of Aspergillus fumigatus With Reduced Susceptibility to Agricultural Triazole in Brazil: Clonal Dissemination of Potentially Resistant Genotypes
Source: Mycoses. 2026 Apr 27;69:e70179. doi: 10.1111/myc.70179 (PMC13112329; doi:10.1111/myc.70179)
Supplement: Supplementary file 2 — Table S2: Metadata of clinical samples. [file MYC-69-e70179-s007.xlsx]

## Sheet: Planilha1
STRAIN ID	CITY/STATE	SAMPLE SOURCE	DATE OF COLLECTION	ASPERGILLOSIS ?	CLINICAL FORM	CLASSIFICATION
CMMS 154	CAMPO GRANDE ー STATE OF MATO GROSSO DO SUL	SPUTUM	2022-05-05	YES	CHRONIC PULMONARY ASPERGILLOSIS	PROBABLE
CMMS 51	CAMPO GRANDE ー STATE OF MATO GROSSO DO SUL	TRACHEAL SECRETION	8/16/2022	NO	COLONIZATION	NOT APPLICABLE
