# Supplementary material for: Environmental Circulation of Aspergillus fumigatus With Reduced Susceptibility to Agricultural Triazole in Brazil: Clonal Dissemination of Potentially Resistant Genotypes
Source: Mycoses. 2026 Apr 27;69:e70179. doi: 10.1111/myc.70179 (PMC13112329; doi:10.1111/myc.70179)
Supplement: Supplementary file 3 — Table S3: List of primers used in this study. [file MYC-69-e70179-s006.xlsx]

## Sheet: Página2
Primers used in this study
Primer	Sequence name (5' to 3')	Apply	References
Bt2a	AATAGGTGCCGCTTTCTGG	BenA β-tubulin	Yaguchi et al. 2007
Bt2b	AGTTGTCGGGACGGAAGAG	BenA β-tubulin
cyp51A_SQ1F	GAAGCGGTTAAGGCGGGAATAGACG	Sequencing of cyp51A gene	Majima et al. 2021
cyp51A_SQ2F	GAATAATTTACACTGTTCTCCTCTAG	Sequencing of cyp51A gene
cyp51A_SQ3F	GGTGCCGATGCTATGGCTTACGGCCTAC	Sequencing of cyp51A gene
cyp51A_SQ4F	CGGATCGGACGTGGTGTATGATTG	Sequencing of cyp51A gene
cyp51A_SQ5F	CTTGACGGTGACAAGGACTCTCAG	Sequencing of cyp51A gene
cyp51A_SQ6F	CGCGTGCTCCTTGCTTCACCTGGAG	Sequencing of cyp51A gene
cyp51A_R	CAGGTTTTCGCACGAGCTTCTCC	Sequencing of cyp51A gene
2A_FW	GGACTGTCGACAAGACCGTCGCC	Sequencing of Short Tandem Repeat	de Valk et al. 2005
2A_RV	GACCTCCAGGCAAAATGAGA	Sequencing of Short Tandem Repeat
2B_FW	GCCGCGGGCCAGAAGACGCTCC	Sequencing of Short Tandem Repeat
2B_RV	GAGATCATGCCCAAGGATGT	Sequencing of Short Tandem Repeat
2C_FW	GAATAACTCGACGACGGACTGGATGC	Sequencing of Short Tandem Repeat
2C_RV	AACGCGTCCTAGAATGTTGC	Sequencing of Short Tandem Repeat
3A_FW	CTCCGTCTCGTCTTGCCGATGC	Sequencing of Short Tandem Repeat
3A_RV	GTACCGCTGCAAAGGACAGT	Sequencing of Short Tandem Repeat
3B_FW	GGCTACCTGCTAAGCAAGGTTTG	Sequencing of Short Tandem Repeat
3B_RV	GAGGTACCACAACACAGCACA	Sequencing of Short Tandem Repeat
3C_FW	GATTAGCAGGAGAGTGGGTCGAGG	Sequencing of Short Tandem Repeat
3C_RV	GTACACAAAGGGTGGGATGG	Sequencing of Short Tandem Repeat
4A_FW	GTAGAGCTCGTАCTCGCCGGTTG	Sequencing of Short Tandem Repeat
4A_RV	GACCСAGСGССТАТААATСА	Sequencing of Short Tandem Repeat
4B_FW	CTGACATGAACATGCATCAATGCC	Sequencing of Short Tandem Repeat
4B_RV	SGAAGGСTСТАСССТСААТСТ	Sequencing of Short Tandem Repeat
4C_FW	CTGGCGAGAGAAAGCCAСTСТТG	Sequencing of Short Tandem Repeat
4C_RV	ATCCAACCCATCCAATTCGTAA	Sequencing of Short Tandem Repeat
LFH3	GTTGTCGACGGCCATCTAGGCCAGTTTTTGATAGTCTTCAAAAGTCAG	Repair template construction and amplification	Umeyama et al. 2018
LFH6	GATATCGGCCTGAGTGGCCTCCAGGTTTTCGCACGAGCTTCTCC	Repair template construction and amplification
Mut1-3	CGGCCATATACGCGGTAAGCCATAGCATCGGCAC	Repair template construction and amplification
Mut1-5	GGCTTACCGCGTATATGGCCGTTGCGGTGCTGAC	Repair template construction and amplification
Mut2-3	AGTCAGTCTCTGGCACTCCTTTCTTTCCATCCAC	Repair template construction and amplification
Mut2-5	AAGGAGTGCCAGAGACTGACTATTCATCCCTC	Repair template construction and amplification
LFH1	GCGAGCCATGCTGGGAGGAATCTC	Repair template construction and amplification
LFH4	CGTATTGGTGAGCTGATGATCATC	Repair template construction and amplification
Hph5	GAGGCCACTCAGGCCGATATCACC	Repair template construction and amplification
Hph3	CTGGCCTAGATGGCCGTCGACAAC	Repair template construction and amplification
