# Supplementary material for: Environmental Circulation of Aspergillus fumigatus With Reduced Susceptibility to Agricultural Triazole in Brazil: Clonal Dissemination of Potentially Resistant Genotypes
Source: Mycoses. 2026 Apr 27;69:e70179. doi: 10.1111/myc.70179 (PMC13112329; doi:10.1111/myc.70179)
Supplement: Supplementary file 4 — Table S4: Short tandem repeat (STR) profiles and corresponding references. [file MYC-69-e70179-s004.xlsx]

## Sheet: Página3
Strain ID	2A	2B	2C	3A	3B	3C	4A	4B	4C	cyp51A mutations	Country	Source	References
154	14	24	21	29	29	15	9	9	5	G138S	Brazil - MS	Clinical	This study
CMMS 340	8	13	10	29	8	5	5	5	5	M172V, G89G, L358L, C454C, G497G	Brazil - MS	Environmental	This study
CMMS 341	8	13	10	29	8	5	5	5	5	M172V, G89G, L358L, C454C, G497G	Brazil - MS	Environmental	This study
CMMS 342	8	13	10	29	8	5	5	5	5	M172V, G89G, L358L, C454C, G497G	Brazil - MS	Environmental	This study
CMMS 343	8	13	10	29	8	5	5	5	5	M172V, G89G, L358L, C454C, G497G	Brazil - MS	Environmental	This study
CMMS 344	8	13	10	29	8	5	5	5	5	M172V, G89G, L358L, C454C, G497G	Brazil - MS	Environmental	This study
321	18	12	8	28	10	20	9	9	5	G54A	Brazil - MS	Environmental	This study, provided from the brazilian laboratory
IFM62686	18	12	8	27	10	20	9	9	5	WT	Japan	Clinical	Majima et al. 2021
IFM62677	18	25	17	28	12	23	10	10	8	WT	Japan	Clinical	Majima et al. 2021
IFM62522	18	12	21	23	30	29	13	8	5	WT	Japan	Clinical	Majima et al. 2021
IFM62521	19	24	11	39	13	14	8	9	5	N248K	Japan	Clinical	Majima et al. 2021
IFM62518	20	12	15	34	23	19	18	9	5	WT	Japan	Clinical	Majima et al. 2021
IFM62517	11	28	13	13	45	29	19	13	5	WT	Japan	Clinical	Majima et al. 2021
IFM62338	20	18	17	25	13	17	19	16	11	WT	Japan	Clinical	Majima et al. 2021
IFM62312	21	23	14	33	16	24	10	11	11	WT	Japan	Clinical	Majima et al. 2021
IFM62241	17	23	15	39	11	19	13	9	8	N248K	Japan	Clinical	Majima et al. 2021
IFM62153	18	12	15	39	10	14	10	10	8	WT	Japan	Clinical	Majima et al. 2021
IFM62119	20	21	27	56	13	10	10	16	8	WT	Japan	Clinical	Majima et al. 2021
IFM62118	15	19	16	30	13	45	10	21	12	WT	Japan	Clinical	Majima et al. 2021
IFM62055	19	22	20	28	11	29	10	11	5	WT	Japan	Clinical	Majima et al. 2021
IFM62054	18	23	22	42	13	14	17	10	5	N248K	Japan	Clinical	Majima et al. 2021
IFM61883	23	24	17	44	12	14	13	9	8	WT	Japan	Clinical	Majima et al. 2021
IFM61611	24	12	26	12	12	15	9	9	6	WT	Japan	Clinical	Majima et al. 2021
IFM61113	16	25	19	36	11	25	19	11	5	WT	Japan	Clinical	Majima et al. 2021
IFM60994	20	25	11	37	13	28	21	9	6	N248K	Japan	Clinical	Majima et al. 2021
IFM60993	21	19	17	27	13	17	17	9	10	WT	Japan	Clinical	Majima et al. 2021
IFM60819	22	25	22	22	11	26	12	13	10	WT	Japan	Clinical	Majima et al. 2021
IFM60818	21	25	22	22	11	26	12	13	10	WT	Japan	Clinical	Majima et al. 2021
IFM60817	18	22	21	40	10	14	13	10	8	WT	Japan	Clinical	Majima et al. 2021
IFM60515	19	21	36	25	11	15	10	9	8	WT	Japan	Clinical	Majima et al. 2021
IFM60513	17	12	10	19	16	11	14	8	5	WT	Japan	Clinical	Majima et al. 2021
IFM60235	23	18	15	84	10	7	15	16	10	WT	Japan	Clinical	Majima et al. 2021
IFM49895	19	24	10	23	12	33	18	9	8	N248K	Japan	Clinical	Majima et al. 2021
IFM50917	18	31	14	29	17	26	10	9	8	WT	Japan	Clinical	Majima et al. 2021
IFM51747	10	23	8	57	9	8	8	9	11	WT	Japan	Clinical	Majima et al. 2021
IFM53543	10	21	8	38	8	34	8	9	24	WT	Japan	Clinical	Majima et al. 2021
IFM53927	19	12	19	15	16	7	11	9	8	N248K	Japan	Clinical	Majima et al. 2021
IFM54729	13	21	11	31	27	8	10	9	8	WT	Japan	Clinical	Majima et al. 2021
IFM55439	22	19	17	109	12	8	10	11	11	WT	Japan	Clinical	Majima et al. 2021
IFM57541	20	19	18	26	13	18	17	16	11	WT	Japan	Clinical	Majima et al. 2021
IFM61407	17	22	24	31	11	34	18	9	5	N248K	Japan	Clinical	Majima et al. 2021
IFM61884	18	23	15	38	11	46	10	9	8	WT	Japan	Clinical	Majima et al. 2021
IFM60516	21	22	12	22	11	7	16	11	8	WT	Japan	Clinical	Majima et al. 2021
IFM58402	18	12	8	27	10	15	9	9	5	WT	Japan	Clinical	Majima et al. 2021
IFM51977	10	21	8	25	9	8	12	11	17	M39I	Japan	Clinical	Majima et al. 2021
IFM60065	21	19	19	15	17	17	17	16	10	WT	Japan	Clinical	Majima et al. 2021
IFM61960	20	25	22	27	11	35	10	9	10	WT	Japan	Clinical	Majima et al. 2021
IFM51748	18	22	20	26	11	29	25	10	8	N248K	Japan	Clinical	Majima et al. 2021
IFM62821	24	18	20	37	14	7	10	11	10	WT	Japan	Clinical	Majima et al. 2021
IFM63666	20	24	22	29	13	15	10	9	5	WT	Japan	Clinical	Majima et al. 2021
IFM62520	18	12	11	15	9	13	8	11	5	WT	Japan	Clinical	Majima et al. 2021
IFM50999	20	22	19	33	12	37	11	9	5	WT	Japan	Clinical	Majima et al. 2021
IFM50268	22	23	16	14	11	11	13	9	10	WT	Japan	Clinical	Majima et al. 2021
IFM63311	21	21	17	35	16	21	11	9	5	N248K	Japan	Clinical	Majima et al. 2021
IFM60901	19	16	12	23	29	21	8	11	10	WT	Japan	Clinical	Majima et al. 2021
IFM62674	20	12	16	35	10	14	16	10	10	WT	Japan	Clinical	Majima et al. 2021
IFM62709	24	18	14	38	18	7	10	14	9	WT	Japan	Clinical	Majima et al. 2021
IFM52659	25	18	8	47	17	7	10	11	8	WT	Japan	Clinical	Majima et al. 2021
IFM57130	24	18	9	47	21	19	10	11	5	WT	Japan	Clinical	Majima et al. 2021
IFM60814	21	20	16	39	13	24	10	12	8	WT	Japan	Clinical	Majima et al. 2021
IFM49435	21	16	16	52	17	20	10	11	11	WT	Japan	Clinical	Majima et al. 2021
IFM61572	18	18	16	59	19	7	10	14	8	WT	Japan	Clinical	Majima et al. 2021
IFM50669	18	22	12	22	18	20	16	9	5	WT	Japan	Clinical	Majima et al. 2021
IFM59832	18	23	21	39	13	14	17	9	5	WT	Japan	Clinical	Majima et al. 2021
IFM55044	23	19	17	107	12	8	10	11	11	WT	Japan	Clinical	Majima et al. 2021
IFM47670	18	22	19	34	21	29	9	9	5	WT	Japan	Clinical	Majima et al. 2021
IFM51978	23	19	11	30	27	20	10	9	12	WT	Japan	Clinical	Majima et al. 2021
IFM58328	18	12	8	29	10	20	9	11	5	WT	Japan	Clinical	Majima et al. 2021
IFM54842	17	12	14	15	14	23	19	10	5	WT	Japan	Clinical	Majima et al. 2021
IFM60369	22	24	10	22	11	29	18	9	8	N248K	Japan	Clinical	Majima et al. 2021
IFM64793	18	19	11	28	19	34	13	11	5	WT	Japan	Clinical	Majima et al. 2021
IFM63817	18	27	22	43	13	32	10	9	8	WT	Japan	Clinical	Majima et al. 2021
IFM63691	17	23	22	24	34	11	8	8	10	WT	Japan	Clinical	Majima et al. 2021
IFM63568	18	23	17	8	11	15	24	10	5	WT	Japan	Clinical	Majima et al. 2021
IFM63563	19	23	15	34	14	18	17	9	5	WT	Japan	Clinical	Majima et al. 2021
IFM63296	20	22	13	37	11	24	16	11	5	WT	Japan	Clinical	Majima et al. 2021
IFM63146	18	32	16	27	32	28	12	9	5	WT	Japan	Clinical	Majima et al. 2021
IFM63141	20	12	16	35	22	23	23	9	5	N248K	Japan	Clinical	Majima et al. 2021
IFM63431	18	12	13	13	32	17	8	9	5	WT	Japan	Clinical	Majima et al. 2021
IFM63447	22	10	23	42	33	22	10	8	5	WT	Japan	Clinical	Majima et al. 2021
IFM63587	18	30	10	18	15	13	13	9	5	WT	Japan	Clinical	Majima et al. 2021
IFM62799	18	22	21	28	24	32	10	9	5	WT	Japan	Clinical	Majima et al. 2021
IFM62918	21	19	17	27	19	18	11	9	10	WT	Japan	Clinical	Majima et al. 2021
IFM63727	20	26	19	29	11	8	18	10	8	WT	Japan	Clinical	Majima et al. 2021
IFM63810	18	22	15	44	11	19	13	9	8	WT	Japan	Clinical	Majima et al. 2021
IFM63823	19	28	19	29	21	44	12	9	5	WT	Japan	Clinical	Majima et al. 2021
IFM63871	25	16	22	27	32	7	10	9	8	WT	Japan	Clinical	Majima et al. 2021
IFM63873	18	12	11	14	9	14	19	11	5	WT	Japan	Clinical	Majima et al. 2021
IFM64184	20	25	15	37	14	20	10	9	10	WT	Japan	Clinical	Majima et al. 2021
IFM64185	19	12	15	14	64	31	8	9	5	WT	Japan	Clinical	Majima et al. 2021
IFM64187	18	12	14	15	19	14	13	10	5	WT	Japan	Clinical	Majima et al. 2021
IFM64190	20	12	13	38	22	30	13	10	5	WT	Japan	Clinical	Majima et al. 2021
IFM64301	20	26	15	37	14	20	10	9	10	WT	Japan	Clinical	Majima et al. 2021
IFM64302	18	26	27	39	12	23	13	9	8	N248K	Japan	Clinical	Majima et al. 2021
IFM64306	20	12	15	33	14	28	10	9	10	WT	Japan	Clinical	Majima et al. 2021
IFM64307	19	17	28	23	11	14	13	9	8	WT	Japan	Clinical	Majima et al. 2021
IFM64496	20	26	16	28	11	28	16	9	8	WT	Japan	Clinical	Majima et al. 2021
IFM64563	22	26	13	28	11	22	21	8	8	N248K	Japan	Clinical	Majima et al. 2021
IFM64666	20	25	11	40	13	30	19	9	5	N248K	Japan	Clinical	Majima et al. 2021
IFM64673	18	12	15	40	10	14	10	10	8	WT	Japan	Clinical	Majima et al. 2021
IFM64797	19	28	46	21	31	15	13	9	8	WT	Japan	Clinical	Majima et al. 2021
IFM64798	25	18	8	20	18	12	10	11	10	WT	Japan	Clinical	Majima et al. 2021
IFM64969	18	23	21	39	12	14	17	9	5	WT	Japan	Clinical	Majima et al. 2021
IFM62628	26	11	16	9	14	15	12	11	6	F46Y/M172V/N248T/D255E/E427K	Japan	Environment	Majima et al. 2021
IFM62400	18	24	23	35	12	19	10	9	8	N248K	Japan	Environment	Majima et al. 2021
IFM60748	14	25	22	29	18	29	11	10	8	N248K	Japan	Environment	Majima et al. 2021
IFM62432	17	12	16	19	12	13	8	13	5	N248K	Japan	Environment	Majima et al. 2021
patient B	10	14	14	22	17	5	7	5	5	M172V	Spain	Clinical	Escribano et al. 2011
patient C	10	16	11	33	14	9	7	5	5	F46Y/M172V/D255E	Spain	Clinical	Escribano et al. 2011
patient D	21	16	16	42	19	10	12	10	10	F46Y/M172V/N248T/D255E/E427K	Spain	Clinical	Escribano et al. 2011
patient E	15	21	17	64	13	16	2026-03-15	5	5	F46Y/M172V/N248T/D255E/E427K	Spain	Clinical	Escribano et al. 2011
outdoor air-4	18	24	21	31	11	19	2026-03-26	10	5	N248K	Spain	Environment	Escribano et al. 2011
1962 M989.04-05-2012	23	22	16	97	12	7	16	9	10	TR34/L98H	Germany	Clinical	Steinmann et al. 2015
2087 m1341.17-07-2012	23	22	13	68	9	8	8	9	11	TR34/L98H	Germany	Clinical	Steinmann et al. 2015
C94	13	10	9	38	9	10	8	10	8	TR34/L98H	China	Clinical	Chen et al. 2016
C821	18	24	14	11	19	29	16	9	20	TR34/L98H	China	Clinical	Chen et al. 2016
No name	10	20	8	42	9	10	12	10	20	TR46/Y121F/T289A	France	Clinical	Nakano et al. 2020
No name 2	10	20	12	42	8	11	12	9	20	TR46/Y121F/T289A	Germany	Clinical	Nakano et al. 2020
No name 3	10	20	17	42	8	11	12	10	7	TR46/Y121F/T289A	Japan	Clinical	Nakano et al. 2020
No name 4	9	20	13	43	9	10	12	9	9	TR46/Y121F/T289A	Netherland	Environment	Nakano et al. 2020
No name 5	26	21	12	25	9	19	14	9	9	TR46/Y121F/T289A	China	Clinical	Nakano et al. 2020
No name 6	26	21	12	26	9	22	2026-03-13	9	9	TR46/Y121F/T289A	Netherland	Clinical	Nakano et al. 2020
No name 7	26	21	12	27	9	20	2026-03-13	9	9	TR46/Y121F/T289A	Netherland	Environment	Nakano et al. 2020
094411/7/50	13	10	8	72	9	9	8	9	9	TR34/L98H	Netherlands	Clinical	Nakano et al. 2020
Myc-2008-002/46	10	10	8	31	9	11	8	10	9	TR34/L98H	Netherlands	Environmental	Nakano et al. 2020
1978 m1618.18-07-2012	25	10	13	45	10	9	10	7	11	TR34/L98H	Germany	Clinical	Nakano et al. 2020
E3198	14	21	8	31	9	7	8	10	10	TR34/L98H	Netherlands	Clinical	Nakano et al. 2020
12-90032258	25	20	19	31	9	10	10	14	5	TR34/L98H	Australia	Clinical	Nakano et al. 2020
SSI-39	13	10	8	10	9	9	8	9	9	TR34/L98H	Denmark	Clinical	Nakano et al. 2020
SSI-54	14	21	14	31	12	37	8	9	5	TR34/L98H	Denmark	Clinical	Nakano et al. 2020
Myc-2008-002/60	10	10	8	31	9	11	8	10	19	TR34/L98H	Netherlands	Environmental	Nakano et al. 2020
04-202165	14	21	8	31	9	6	8	10	20	TR34/L98H	Australia	Clinical	Nakano et al. 2020
F0622	14	20	8	34	9	6	8	12	20	TR34/L98H	Netherlands	Clinical	Nakano et al. 2020
(4-36) - No name	26	21	16	32	9	10	8	14	10	TR46/Y121F/T289A	Denmark	Clinical	Nakano et al. 2020
E1489	10	20	10	28	9	7	8	11	19	TR34/L98H	Netherlands	Clinical	Nakano et al. 2020
E1299	14	23	10	37	9	10	8	9	20	TR34/L98H	Netherlands	Clinical	Nakano et al. 2020
E218	14	20	9	32	9	10	8	11	29	TR34/L98H	Kwait	Environmental	Nakano et al. 2020
BEN18512R	18	23	15	38	11	48	10	9	8	TR34/L98H	France	Clinical	Nakano et al. 2020
T22-R	14	24	14	39	10	7	8	11	5	TR34/L98H	Denmark	Environmental	Mortensen et al. 2011
R5-09-2-S	23	24	15	34	12	19	13	9	5	WT	Denmark	Clinical	Mortensen et al. 2011
R6-09-1-S	23	23	15	37	11	20	13	9	5	WT	Denmark	Clinical	Mortensen et al. 2011
S1-07-3-S	18	17	15	36	21	24	16	9	8	WT	Denmark	Clinical	Mortensen et al. 2011
T11_R	14	21	12	31	9	38	8	10	5	TR34/L98H	Denmark	Environmental	Mortensen et al. 2011
T18_R	10	20	8	32	9	7	8	9	19	TR34/L98H	Denmark	Environmental	Mortensen et al. 2011
S2-09-1-S	25	20	8	10	10	21	9	10	5	WT	Denmark	Clinical	Mortensen et al. 2011
R4-07-1-S	18	23	16	35	13	18	15	9	10	WT	Denmark	Clinical	Mortensen et al. 2011
mn223	22	23	11	9	10	6	11	7	6	WT	Iran	Environmental	Ahangarkani et al. 2020
IFRC:1854	14	10	8	9	10	5	8	10	27	TR34/L98H	Iran	Environmental	Ahangarkani et al. 2020
IFRC: 1858	13	21	8	32	9	6	8	10	10	TR34/L98H	Iran	Environmental	Ahangarkani et al. 2020
mn249	23	22	14	44	12	27	13	8	7	WT	Iran	Environmental	Ahangarkani et al. 2020
mn242	24	22	18	24	13	17	9	8	10	WT	Iran	Environmental	Ahangarkani et al. 2020
mn230	24	20	18	22	10	6	9	12	9	WT	Iran	Environmental	Ahangarkani et al. 2020
MF469	23	15	10	25	11	32	8	10	7	G448S	Japan	Clinical	Tashiro et al. 2012
MF327	21	21	10	23	11	27	8	9	9	G448S	Japan	Clinical	Tashiro et al. 2012
MF331	19	21	14	18	10	16	7	13	5	G54W	Japan	Clinical	Tashiro et al. 2012
1042/09	14	20	9	31	9	10	8	10	28	TR34/L98H	India	Clinical	Chowdhary et al. 2012
KUFF131	18	33	13	15	12	41	10	9	10	G448S	Japan	Clinical	Tsuchido et al. 2019
KUFF401	19	21	16	34	25	37	14	9	10	M220L, N248K	Japan	Clinical	Tsuchido et al. 2019
1	13	12	8	26	23	34	9	9	5	WT	Australia	Environmental	AfumID
29	22	19	8	35	33	23	10	11	8	WT	Brazil	Clinical	AfumID
37	11	12	17	25	22	22	14	8	5	WT	Italy	-	AfumID
47	17	12	8	8	15	7	10	11	10	WT	Kuwait	Clinical	AfumID
48	18	24	21	41	23	22	10	9	5	WT	Nepal	-	AfumID
57	18	12	18	34	23	20	9	8	8	WT	Brazil	Clinical	AfumID
75	23	12	11	23	23	26	10	10	10	TR34/L98H	China	Clinical	AfumID
635	20	20	17	39	8	49	8	10	9	TR46/Y121F/T289A	Colombia	Environmental	AfumID
636	20	20	17	42	9	43	12	10	20	TR46/Y121F/T289A	Colombia	Environmental	AfumID
638	20	24	22	34	11	33	12	11	8	WT	Colombia	Environmental	AfumID
639	18	18	18	29	12	26	10	10	5	WT	Colombia	Environmental	AfumID
671	22	22	15	32	11	27	10	11	8	WT	Cuba	Environmental	AfumID
LIF2552-4.9	14	21	8	27	8	5	8	9	19	TR34/L98H/S297T/F495I	Brazil	Clinical	Pontes et al. 2020
LIF2444-6	14	19	8	31	8	5	8	9	19	TR34/L98H/S297T/F495I	Brazil	Clinical	Pontes et al. 2020
LIF23A	25	18	15	28	15	14	12	11	6	F46Y/M172V/N248T/D255E/E427K	Brazil	Clinical	Pontes et al. 2024
LIF472	24	22	16	19	18	14	12	11	6	F46Y/M172V/N248T/D255E/E427K	Brazil	Clinical	Pontes et al. 2024
82 (Resendiz-Sharpe et al)				40	8	35	10	7	10	WT	Peru	Environmental	Resendiz-Sharpe et al. 2021
57 (Resendiz-Sharpe et al)				23	7	32	6	7	5	WT	Mexico	Environmental	Resendiz-Sharpe et al. 2021
48 (Resendiz-Sharpe et al)				42	6	9	10	12	15	TR34/L98H	Mexico	Environmental	Resendiz-Sharpe et al. 2021
