# Supplementary material for: Environmental Circulation of Aspergillus fumigatus With Reduced Susceptibility to Agricultural Triazole in Brazil: Clonal Dissemination of Potentially Resistant Genotypes
Source: Mycoses. 2026 Apr 27;69:e70179. doi: 10.1111/myc.70179 (PMC13112329; doi:10.1111/myc.70179)
Supplement: Supplementary file 5 — Table S5: Nucleotide changes and polymorphisms in cyp51A of air sampled Aspergillus fumigatus isolates. [file MYC-69-e70179-s003.xlsx]

## Sheet: Página4
Strain ID	Nucleotide change in cyp51A	Mutation in CYP51A
CMMS 341	c.267G>A	G89G
	c.514A>G	M172V
	c.1074A>G	L358L
	c.1362T>C	C454C
	c.1491C>T	G497G
CMMS 342	c.267G>A	G89G
	c.514A>G	M172V
	c.1074A>G	L358L
	c.1362T>C	C454C
	c.1491C>T	G497G
CMMS 343	c.267G>A	G89G
	c.514A>G	M172V
	c.1074A>G	L358L
	c.1362T>C	C454C
	c.1491C>T	G497G
CMMS 344	c.267G>A	G89G
	c.514A>G	M172V
	c.1074A>G	L358L
	c.1362T>C	C454C
	c.1491C>T	G497G
