# Supplementary material for: Environmental Circulation of Aspergillus fumigatus With Reduced Susceptibility to Agricultural Triazole in Brazil: Clonal Dissemination of Potentially Resistant Genotypes
Source: Mycoses. 2026 Apr 27;69:e70179. doi: 10.1111/myc.70179 (PMC13112329; doi:10.1111/myc.70179)
Supplement: Supplementary file 6 — Table S6: Average Nucleotide Identity percentage among Aspergillus fumigatus air isolates. [file MYC-69-e70179-s002.xlsx]

## Sheet: Página5
Strain ID	CMMS 340	CMMS 341	CMMS 342	CMMS 343	CMMS 344	Af293
CMMS 340	1.0	0.9999603530664144	0.9999405837363277	0.9999507331234238	0.9999624181044897	0.9924442083286587
CMMS 341	0.9999614609503701	1.0	0.9999320013041674	0.999949523774036	0.9999578461231371	0.9924147333710761
CMMS 342	0.9999362490589888	0.9999372931322116	1.0	0.9999082309488135	0.999935492792788	0.992396332271729
CMMS 343	0.9999555573580304	0.9999494168821511	0.9999035402524835	1.0	0.9999506946661522	0.9924214483806822
CMMS 344	0.9999622271988816	0.999959978652912	0.9999358488499224	0.9999504823952482	1.0	0.9924008682243379
Af293	0.9924239297955475	0.9924156539425654	0.9923713152647305	0.9923866902438938	0.992383388414574	1.0
