# Supplementary material for: Environmental Circulation of Aspergillus fumigatus With Reduced Susceptibility to Agricultural Triazole in Brazil: Clonal Dissemination of Potentially Resistant Genotypes
Source: Mycoses. 2026 Apr 27;69:e70179. doi: 10.1111/myc.70179 (PMC13112329; doi:10.1111/myc.70179)
Supplement: Supplementary file 7 — Table S7: Genome alignment coverage among Aspergillus fumigatus air isolates. [file MYC-69-e70179-s005.xlsx]

## Sheet: Página6
Strain ID	CMMS 340	CMMS 341	CMMS 342	CMMS 343	CMMS 344	Af293
CMMS 340	1.0	0.9997609066839928	0.9987961341906432	0.9996598312125042	0.9998129036078819	0.9589333206538188
CMMS 341	0.9996466277307127	1.0	0.998757111794851	0.9995863088992483	0.9996685489107611	0.9589111322833966
CMMS 342	0.9995297482496818	0.9996010589604936	1.0	0.999561485434164	0.9995540052896732	0.9599141193925097
CMMS 343	0.9997690637796507	0.9998114922590984	0.9989597903662933	1.0	0.9997766097843847	0.9589844387500585
CMMS 344	0.9997940472868426	0.9997556469105687	0.99878759442213	0.999631335034457	1.0	0.9589856222086992
Af293	0.9171553690837333	0.917291799430171	0.9173645577441356	0.9176190757189444	0.9175038807270033	1.0
